# Supplementary material for: Sex chromosome turnover and structural genome divergence shape meiotic outcomes in hybridizing Cobitis
Source: Gigascience. 2026 Mar 24;15:giag031. doi: 10.1093/gigascience/giag031 (PMC13175044; doi:10.1093/gigascience/giag031)
Supplement: giag031_Supplemental_Files [file giag031_supplemental_files.zip]

Archive with 5 entries (5 files):
- Supplementary_Figure_S1.tiff
- Supplementary_Figure_S2.tiff
- Supplementary_Figure_S3_small.tiff
- Supplementary_Figure_S4.tif
- Supplementary_Tables.xlsx
